# Supplementary material for: Spray-Drying Microencapsulation of Bauhinia ungulata L. var. obtusifolia Aqueous Extract Containing Phenolic Compounds: A Comparative Study Using Different Wall Materials
Source: Pharmaceutics. 2024 Apr 2;16(4):488. doi: 10.3390/pharmaceutics16040488 (PMC11054010; doi:10.3390/pharmaceutics16040488)
Supplement: Supplementary file 1 [file pharmaceutics-16-00488-s001.zip]

Archive with 1 entries (1 files):
- pharmaceutics-2828817-supplementary.pdf
